# Supplementary material for: Group B Streptococcus growth in human urine is associated with asymptomatic bacteriuria rather than urinary tract infection and is unaffected by iron sequestration
Source: Microbiology (Reading). 2025 Feb 20;171(2):001533. doi: 10.1099/mic.0.001533 (PMC11842879; doi:10.1099/mic.0.001533)
Supplement: Uncited Table S1. [file mic-171-01533-s001.xls]

## Sheet: Maximum OD
Supplementary Table 1. Maximum OD600nm reached during growth assay in human urine for each isolate
Strain001	Strain008	Strain10	Strain1012	Strain1020	Strain1048	Strain1054	Strain135	Strain140	Strain150	Strain151	Strain152	Strain181	Strain185	Strain22	Strain220	Strain223	Strain226	Strain23	Strain247	Strain256	Strain300	Strain352	Strain364	Strain369	Strain371	Strain373	Strain38	Strain382	Strain402	Strain42	Strain421	Strain428	Strain441	Strain45	Strain47	Strain470	Strain494	Strain495	Strain546	Strain58	Strain619	Strain622	Strain639	Strain640	Strain673	Strain680	Strain700	Strain713	Strain714
0.45	0.038	0.247	0.041	0.0405	0.0475	0.2435	0.3125	0.1615	0.25	0.1165	0.2495	0.142	0.049	0.1535	0.0495	0.2665	0.1175	0.141	0.057	0.1015	0.347	0.55	0.288	0.088	0.09	0.199	0.3155	0.084	0.28	0.1415	0.0845	0.1035	0.0795	0.1725	0.008	0.1455	0.244	0.1045	0.119	0.0025	0.335	0.0995	0.1015	0.099	0.1355	0.185	0.1675	0.17	0.0035
Acute	Acute	Acute	Acute	Acute	Acute	Acute	Acute	Acute	Acute	Acute	Acute	Acute	Acute	Acute	Acute	Acute	Acute	Acute	Acute	Acute	Acute	Acute	Acute	Acute	Acute	Acute	Acute	Acute	Acute	Acute	Acute	Acute	Acute	Acute	Acute	Acute	Acute	Acute	Acute	Acute	Acute	Acute	Acute	Acute	Acute	Acute	Acute	Acute	Acute
[truncated: 206 more columns]
