# Supplementary material for: Group B Streptococcus growth in human urine is associated with asymptomatic bacteriuria rather than urinary tract infection and is unaffected by iron sequestration
Source: Microbiology (Reading). 2025 Feb 20;171(2):001533. doi: 10.1099/mic.0.001533 (PMC11842879; doi:10.1099/mic.0.001533)
Supplement: Uncited Table S2. [file mic-171-01533-s002.xlsx]

## Sheet: Sheet1
Supplementary Table 2. Prevalence and % identity of growth genes in 132 complete GBS genomes available on the NCBI database.
GBS Strain	Assembly assession	Accession name	fhuD		cydA		dppA		oppA1		oppA2		oppB		oppC		oppD		oppF		braB
			Presence	% identity	Presence	% identity	Presence	% identity	Presence	% identity	Presence	% identity	Presence	% identity	Presence	% identity	Presence	% identity	Presence	% identity	Presence	% identity
515	GCF_012593885.1	ASM1259388v1	Y	99.79	Y	99.37	Y	99.5	Y	100	Y	99.88	Y	99.13	Y	99.13	Y	99.33	Y	99.57	Y	99.93
874391	GCF_002289205.1	ASM1300094v1	Y	99.57	Y	99.93	Y	99.75	Y	99.78	Y	99.88	Y	99.67	Y	99.61	Y	99.14	Y	99.57	Y	99.85
01173	GCF_013000945.1	ASM228920v1	Y	98.71	Y	99.16	Y	100	Y	99.56	Y	100	Y	100	Y	100	Y	100	Y	100	Y	100
2603V/R	GCF_000007265.1	ASM726v1	Y	100	Y	100	Y	100	Y	100	Y	100	Y	100	Y	100	Y	100	Y	100	Y	100
32790-3A	GCF_006716245.1	ASM671624v1	Y	99.57	Y	99.93	Y	99.75	Y	99.78	Y	99.88	Y	99.67	Y	99.61	Y	99.14	Y	99.57	Y	99.85
A909	GCF_000012705.1	ASM1270v1	Y	98.82	Y	99.16	Y	100	Y	99.56	Y	100	Y	100	Y	100	Y	100	Y	100	Y	100
Alim_agalac_1000	GCF_031584935.1	ASM3158493v1	Y	98.28	Y	99.16	Y	100	Y	99.56	Y	100	Y	100	Y	100	Y	100	Y	100	Y	100
B105	GCF_003288035.1	ASM328803v1	Y	99.57	Y	99.93	Y	99.75	Y	99.78	Y	99.88	Y	99.67	Y	99.61	Y	99.14	Y	99.57	Y	99.85
B111	GCF_003288075.1	ASM328807v1	Y	99.79	Y	99.16	Y	100	Y	100	Y	98.51	Y	99.89	Y	100	Y	100	Y	100	Y	99.85
B507	GCF_003288055.1	ASM328805v1	Y	99.79	Y	99.16	Y	100	Y	100	Y	93.12	Y	100	Y	100	Y	100	Y	100	Y	100
B508	GCF_003288015.1	ASM328801v1	Y	100	Y	100	Y	99.88	Y	100	Y	99.94	Y	100	Y	100	Y	100	Y	100	Y	100
BCJB1835	GCF_031203715.1	ASM328799v1	Y	98.82	Y	99.16	Y	100	Y	99.56	Y	100	Y	100	Y	100	Y	100	Y	100	Y	99.85
BCJB2983	GCF_031203465.1	ASM3120371v1	Y	99.57	Y	99.37	Y	99.5	Y	99.78	Y	98.7	Y	99.13	Y	99.13	Y	99.33	Y	99.57	Y	99.85
BCJB3343	GCF_031203445.1	ASM3120346v1	Y	99.57	Y	99.37	Y	99.5	Y	99.78	Y	98.7	Y	99.13	Y	99.13	Y	99.33	Y	99.57	Y	99.85
BCJB3344	GCF_031203395.1	ASM3120344v1	Y	98.82	Y	99.16	Y	100	Y	99.56	Y	100	Y	100	Y	100	Y	100	Y	100	Y	99.85
BCJB3586	GCF_031202895.1	ASM3120339v1	Y	98.82	Y	99.16	Y	100	Y	99.56	Y	100	Y	100	Y	100	Y	100	Y	100	Y	99.85
BCJB4361	GCF_031202875.1	ASM3120289v1	Y	99.57	Y	99.37	Y	99.5	Y	99.78	Y	98.7	Y	99.13	Y	99.13	Y	99.33	Y	99.57	Y	99.85
BJ01	GCF_013786965.1	ASM1378696v1	Y	100	Y	100	Y	100	Y	100	Y	100	Y	100	Y	100	Y	100	Y	100	Y	100
BM110	GCF_900155855.1	BM110	Y	99.57	Y	99.93	Y	99.75	Y	99.78	Y	99.88	Y	99.67	Y	99.61	Y	99.14	Y	99.57	Y	99.85
C001	GCF_002214425.1	ASM221442v1	Y	99.36	Y	99.23	Y	99.25	Y	99.12	Y	99.52	Y	99.67	Y	99.61	Y	99.33	Y	100	Y	99.49
CJB111	GCF_015221735.2	ASM1522173v2	Y	98.93	Y	99.16	Y	100	Y	99.56	Y	100	Y	100	Y	100	Y	100	Y	100	Y	100
CNCTC 10/84	GCF_000782855.1	ASM78285v1	Y	99.79	Y	99.16	Y	99.63	Y	100	Y	99.7	Y	99.89	Y	99.71	Y	99.24	Y	99.25	Y	99.93
COH1	GCF_000689235.1	GBCO_p1	Y	99.57	Y	99.93	Y	99.75	Y	99.78	Y	99.88	Y	99.67	Y	99.61	Y	99.14	Y	99.57	Y	99.85
CS2108	GCF_029917085.1	ASM2991708v1	Y	98.71	Y	99.16	Y	100	Y	99.56	Y	100	Y	100	Y	100	Y	99.9	Y	100	Y	100
CU_GBS_08	GCF_001592385.1	ASM159238v1	Y	99.89	Y	99.16	Y	100	Y	100	Y	100	Y	100	Y	100	Y	100	Y	100	Y	99.93
CU_GBS_98	GCF_001592425.1	ASM159242v1	Y	99.89	Y	99.16	Y	100	Y	100	Y	100	Y	100	Y	100	Y	100	Y	100	Y	99.93
CUGBS591	GCF_002197205.1	ASM219720v1	Y	100	Y	99.16	Y	100	Y	100	Y	100	Y	100	Y	100	Y	100	Y	100	Y	99.85
FDAARGOS_254	GCF_002073695.2	ASM207369v2	Y	99.89	Y	99.3	Y	99.63	Y	100	Y	100	Y	99.45	Y	98.64	Y	99.14	Y	99.57	Y	99.93
FDAARGOS_512	GCF_003812805.1	ASM381280v1	Y	99.79	Y	99.37	Y	99.5	Y	100	Y	90.2	Y	99.13	Y	99.13	Y	99.33	Y	99.57	Y	99.85
FDAARGOS_669	GCF_008693505.1	ASM869350v1	Y	99.79	Y	99.37	Y	99.5	Y	100	Y	90.2	Y	99.13	Y	99.13	Y	99.33	Y	99.57	Y	99.85
FDAARGOS_670	GCF_008693585.1	ASM869358v1	Y	100	Y	100	Y	100	Y	100	Y	100	Y	100	Y	100	Y	100	Y	100	Y	100
FWL1402	GCF_001683515.1	ASM168351v1	Y	99.89	Y	99.16	Y	100	Y	100	Y	100	Y	100	Y	100	Y	100	Y	100	Y	99.93
GBS-M002	GCF_001932715.1	ASM193271v1	Y	99.79	Y	99.16	Y	100	Y	100	Y	98.51	Y	99.89	Y	100	Y	100	Y	100	Y	100
GBS1-NY	GCF_000831145.1	ASM83114v1	Y	99.89	Y	99.3	Y	99.63	Y	100	Y	100	Y	99.45	Y	98.64	Y	99.14	Y	99.57	Y	100
GBS11	GCF_014218095.1	ASM1421809v1	Y	98.93	Y	99.16	Y	100	Y	99.56	Y	100	Y	100	Y	100	Y	100	Y	100	Y	99.85
GBS19	GCF_014218115.1	ASM1421811v1	Y	98.93	Y	99.16	Y	100	Y	99.56	Y	99.94	Y	100	Y	100	Y	100	Y	99.89	Y	99.93
GBS2-NM	GCF_000831125.1	ASM83112v1	Y	99.89	Y	99.3	Y	99.63	Y	100	Y	100	Y	99.45	Y	98.64	Y	99.14	Y	99.57	Y	100
GBS20	GCF_021496905.1	ASM2149690v1	Y	98.93	Y	99.16	Y	100	Y	99.56	Y	99.94	Y	100	Y	100	Y	100	Y	100	Y	100
GBS28	GCF_014218135.1	ASM1421813v1	Y	98.93	Y	99.16	Y	100	Y	99.56	Y	100	Y	100	Y	100	Y	100	Y	100	Y	99.93
GBS30	GCF_014218155.1	ASM1421815v1	Y	98.93	Y	99.16	Y	100	Y	99.56	Y	100	Y	100	Y	100	Y	100	Y	100	Y	100
GBS47	GCF_021496965.1	ASM2149696v1	Y	98.93	Y	99.16	Y	100	Y	99.56	Y	100	Y	100	Y	100	Y	100	Y	100	Y	100
GBS6	GCF_000831105.1	ASM83110v1	Y	99.89	Y	99.3	Y	99.63	Y	100	Y	99.84	Y	99.45	Y	98.64	Y	99.14	Y	99.57	Y	100
GBS68	GCF_021496885.1	ASM2149688v1	Y	98.93	Y	99.16	Y	100	Y	99.56	Y	100	Y	100	Y	100	Y	100	Y	100	Y	100
GBS7	GCF_014218075.1	ASM1421807v1	Y	98.93	Y	99.16	Y	100	Y	99.56	Y	100	Y	100	Y	100	Y	100	Y	100	Y	99.93
GBS85147	GCF_001266635.1	ASM126663v1	Y	99.36	Y	99.23	Y	99.13	Y	99.34	Y	99.52	Y	99.67	Y	99.61	Y	99.33	Y	100	Y	100
GBSIR0001	GCF_030323365.1	ASM3032336v1	Y	99.57	Y	99.37	Y	99.38	Y	99.78	Y	98.7	Y	99.13	Y	99.13	Y	99.33	Y	99.57	Y	100
GCMC97051	GCF_021655535.1	ASM2165553v1	Y	100	Y	99.16	Y	100	Y	100	Y	100	Y	100	Y	99.9	Y	100	Y	100	Y	99.49
GD201008-001	GCF_000299135.1	ASM29913v1	Y	98.71	Y	99.16	Y	100	Y	99.56	Y	100	Y	100	Y	100	Y	100	Y	100	Y	99.85
Guangzhou-SAG036	GCF_029537275.1	ASM2953727v1	Y	99.57	Y	99.93	Y	99.75	Y	99.78	Y	99.88	Y	99.67	Y	99.61	Y	99.14	Y	99.57	Y	100
Guangzhou-SAG092	GCF_029278525.1	ASM2927852v1	Y	100	Y	100	Y	100	Y	100	Y	99.94	Y	99.89	Y	100	Y	100	Y	100	Y	100
H002	GCF_001190885.1	ASM119088v1	Y	100	Y	100	Y	100	Y	100	Y	100	Y	100	Y	100	Y	100	Y	100	Y	99.85
HN016	GCF_001190805.1	ASM119080v1	Y	98.71	Y	99.16	Y	100	Y	99.56	Y	100	Y	100	Y	100	Y	100	Y	100	Y	99.93
HU-GS5823	GCF_003966545.1	ASM396654v1	Y	100	Y	100	Y	99.88	Y	100	Y	99.94	Y	100	Y	100	Y	100	Y	100	Y	100
ILRI005	GCF_000427075.1	ILRI005	Y	99.57	Y	99.02	Y	99.5	Y	99.56	Y	99.51	Y	98.36	Y	95.74	Y	98.47	Y	99.36	Y	100
MIN-180	GCF_021460195.1	ASM2146019v1	Y	99.79	Y	99.37	Y	99.5	Y	100	Y	90.2	Y	99.13	Y	99.13	Y	99.33	Y	99.57	Y	100
MIN-181	GCF_021460175.1	ASM2146017v1	Y	99.89	Y	99.16	Y	100	Y	100	Y	100	Y	100	Y	100	Y	100	Y	100	Y	99.12
MRI Z2-149	GCF_949793775.1	23495_7_367_h_nanopore	Y	98.82	Y	99.16	Y	100	Y	99.56	Y	100	Y	100	Y	100	Y	100	Y	100	Y	99.85
MRI Z2-158	GCF_949788945.1	23495_7_344_h_nanopore	Y	99.79	Y	99.37	Y	99.5	Y	100	Y	99.58	Y	99.13	Y	99.13	Y	99.33	Y	99.57	Y	100
MRI Z2-172	GCF_949790945.1	23495_7_361_h_nanopore	Y	98.82	Y	99.16	Y	100	Y	99.56	Y	100	Y	100	Y	100	Y	100	Y	100	Y	99.85
MRI Z2-174	GCF_949788565.1	23495_7_283_h_nanopore	Y	99.36	Y	99.23	Y	99.25	Y	99.34	Y	99.46	Y	99.67	Y	99.61	Y	99.33	Y	100	Y	99.93
MRI Z2-179	GCF_949788925.1	23495_7_322_h_nanopore	Y	98.93	Y	99.16	Y	100	Y	99.56	Y	100	Y	100	Y	100	Y	100	Y	100	Y	99.85
MRI Z2-265	GCF_949787155.1	23495_7_299_h_nanopore	Y	99.46	Y	99.09	Y	96.39	Y	100	Y	99.58	Y	98.8	Y	96.03	Y	99.04	Y	99.57	Y	99.49
MRI Z2-270	GCF_951392265.1	23495_7_339_h_nanopore	Y	98.93	Y	99.16	Y	100	Y	99.12	Y	100	Y	99.89	Y	100	Y	100	Y	100	Y	100
MRI Z2-286	GCF_949788745.1	23495_7_372_h_nanopore	Y	99.36	Y	99.02	Y	96.39	Y	100	Y	99.58	Y	98.8	Y	96.03	Y	99.04	Y	99.57	Y	99.34
MRI Z2-299	GCF_949789875.1	23495_7_287_h_nanopore	Y	98.82	Y	99.09	Y	99.63	Y	99.34	Y	99.58	Y	99.34	Y	99.52	Y	98.85	Y	99.68	Y	99.85
MRI Z2-304	GCF_949788915.1	23495_7_326_h_nanopore	Y	98.82	Y	99.02	Y	100	Y	99.56	Y	99.52	Y	100	Y	99.9	Y	100	Y	100	Y	99.49
MRI Z2-307	GCF_949791205.1	23495_7_350_h_nanopore	Y	99.79	Y	99.37	Y	99.5	Y	100	Y	99.94	Y	99.13	Y	99.13	Y	99.33	Y	99.68	Y	99.34
MRI Z2-318	GCF_949788785.1	23220_1_57_h_nanopore	Y	98.93	Y	99.16	Y	100	Y	99.56	Y	100	Y	100	Y	100	Y	100	Y	100	Y	99.34
MRI Z2-322	GCF_949787715.1	23220_1_89_h_nanopore	Y	99.36	Y	99.3	Y	99.25	Y	99.34	Y	99.46	Y	99.67	Y	99.61	Y	99.33	Y	100	Y	99.85
MRI Z2-328	GCF_949788935.1	23220_1_42_h_nanopore	Y	98.93	Y	99.16	Y	100	Y	99.56	Y	100	Y	100	Y	100	Y	100	Y	100	Y	100
MRI Z2-329	GCF_949787645.1	23220_1_50_h_nanopore	Y	98.93	Y	99.16	Y	100	Y	99.56	Y	100	Y	100	Y	100	Y	100	Y	100	Y	99.49
MRI Z2-335	GCF_949788775.1	23220_1_3_h_nanopore	Y	99.36	Y	99.23	Y	99.25	Y	99.34	Y	99.46	Y	99.67	Y	99.61	Y	99.33	Y	100	Y	100
MRI Z2-336	GCF_947313835.2	23220_1_11_h_nanopore	Y	99.89	Y	99.16	Y	100	Y	100	Y	100	Y	100	Y	100	Y	100	Y	100	Y	100
MRI Z2-338	GCF_949792585.1	23220_1_27_h_nanopore	Y	99.36	Y	99.23	Y	99.13	Y	99.34	Y	99.52	Y	99.67	Y	99.61	Y	99.33	Y	100	Y	99.49
MRI Z2-342	GCF_949790125.1	23220_1_59_h_nanopore	Y	99.79	Y	99.02	Y	100	Y	100	Y	100	Y	100	Y	100	Y	100	Y	100	Y	100
NCTC11930	GCF_900474905.1	42042_A02	Y	99.79	Y	99.16	Y	100	Y	100	Y	100	Y	100	Y	100	Y	100	Y	100	Y	99.49
NCTC13947	GCF_900638495.1	57752_C01	Y	98.82	Y	99.02	Y	100	Y	99.56	Y	99.28	Y	99.89	Y	100	Y	100	Y	100	Y	100
NCTC13949	GCF_900638415.1	57635_F01	Y	98.82	Y	99.09	Y	100	Y	99.56	Y	99.28	Y	99.89	Y	100	Y	99.9	Y	100	Y	100
NCTC8184	GCF_900636375.1	41594_B01	Y	99.57	Y	99.3	Y	99.5	Y	99.56	Y	99.94	Y	99.67	Y	99.71	Y	99.24	Y	99.36	Y	99.85
NCTC8187	GCF_900475355.1	44087_E01	Y	98.93	Y	99.16	Y	100	Y	99.12	Y	99.94	Y	99.89	Y	100	Y	100	Y	100	Y	99.85
NEM316	GCF_000196055.1	ASM19605v1	Y	99.79	Y	99.37	Y	99.5	Y	100	Y	99.88	Y	99.13	Y	99.13	Y	99.33	Y	99.68	Y	100
NGBS061	GCF_000730215.1	ASM73021v2	Y	98.82	Y	99.16	Y	100	Y	99.56	Y	100	Y	100	Y	100	Y	100	Y	100	Y	99.85
NGBS128	GCF_001552035.1	ASM155203v1	Y	99.57	Y	99.93	Y	99.75	Y	99.78	Y	99.88	Y	99.67	Y	99.61	Y	99.14	Y	99.57	Y	99.85
NGBS357	GCF_001712835.1	ASM171283v1	Y	98.93	Y	99.93	Y	100	Y	99.56	Y	99.94	Y	100	Y	100	Y	100	Y	100	Y	99.85
NGBS572	GCF_000730255.1	ASM73025v1	Y	99.57	Y	99.37	Y	99.5	Y	99.78	Y	98.7	Y	99.13	Y	99.13	Y	99.33	Y	99.57	Y	99.85
NJ1606	GCF_009930915.1	ASM993091v1	Y	99.36	Y	99.23	Y	99.25	Y	99.34	Y	99.52	Y	99.67	Y	99.61	Y	99.33	Y	100	Y	100
PLGBS13	GCF_006874565.1	ASM687456v1	Y	98.93	Y	99.16	Y	100	Y	99.56	Y	100	Y	100	Y	100	Y	100	Y	100	Y	99.85
R31-snf2	GCF_033798925.1	ASM3379892v1	Y	99.79	Y	99.16	Y	99.5	Y	100	Y	100	Y	99.13	Y	99.13	Y	99.33	Y	99.57	Y	99.49
S1	GCF_029625275.1	ASM2962527v1	Y	99.46	Y	99.09	Y	99.63	Y	99.78	Y	99.52	Y	99.34	Y	99.52	Y	98.85	Y	99.57	Y	100
S5	GCF_029625255.1	ASM2962525v1	Y	98.82	Y	99.23	Y	99.25	Y	99.56	Y	99.52	Y	99.67	Y	99.61	Y	99.33	Y	100	Y	100
S73	GCF_003319215.1	ASM331921v1	Y	99.89	Y	99.16	Y	100	Y	100	Y	100	Y	100	Y	100	Y	100	Y	100	Y	99.34
S9968	GCF_013414325.1	ASM1341432v1	Y	100	Y	100	Y	100	Y	100	Y	100	Y	100	Y	100	Y	100	Y	100	Y	99.49
SA111	GCF_900078265.1	SA111	Y	98.82	Y	99.09	Y	99.63	Y	99.34	Y	99.58	Y	99.34	Y	99.52	Y	98.85	Y	99.57	Y	99.93
SA2BKE	GCF_041728555.1	SA2BKE	Y	99.89	Y	98.92	Y	100	Y	100	Y	100	Y	100	Y	100	Y	100	Y	100	Y	100
SA5087	GCF_025808195.1	ASM2580819v1	Y	100	Y	100	Y	100	Y	100	Y	100	Y	100	Y	100	Y	100	Y	100	Y	99.27
Sag153	GCF_012222485.1	ASM1222248v1	Y	100	Y	99.16	Y	100	Y	100	Y	100	Y	100	Y	100	Y	100	Y	100	Y	99.93
Sag158	GCF_002025005.1	ASM202500v1	Y	100	Y	100	Y	100	Y	100	Y	100	Y	100	Y	100	Y	100	Y	100	Y	100
Sag27	GCF_003403115.1	ASM340311v1	Y	100	Y	100	Y	100	Y	100	Y	100	Y	100	Y	100	Y	100	Y	100	Y	99.85
Sag37	GCF_002025025.1	ASM202502v1	Y	100	Y	99.16	Y	100	Y	100	Y	100	Y	100	Y	100	Y	99.9	Y	100	Y	100
SagR266	GCF_037248035.1	SagR266	Y	100	Y	100	Y	100	Y	100	Y	100	Y	100	Y	100	Y	100	Y	100	Y	100
SagR272_TC	GCF_037242635.1	SagR272_TC	Y	99.79	Y	99.16	Y	100	Y	100	Y	100	Y	100	Y	100	Y	100	Y	100	Y	99.85
SagR31	GCF_033798885.1	ASM3379888v1	Y	99.79	Y	99.16	Y	99.5	Y	100	Y	100	Y	99.13	Y	99.13	Y	99.33	Y	99.57	Y	100
SagR40	GCF_033798905.1	ASM3379890v1	Y	100	Y	99.16	Y	100	Y	100	Y	100	Y	100	Y	100	Y	100	Y	100	Y	100
SagR92	GCF_033798865.1	ASM3379886v1	Y	100	Y	100	Y	100	Y	100	Y	100	Y	100	Y	100	Y	100	Y	100	Y	100
SG-M1	GCF_001275545.2	ASM127554v2	Y	99.89	Y	99.16	Y	100	Y	100	Y	100	Y	100	Y	100	Y	100	Y	100	Y	100
SG-M158	GCF_002197265.1	ASM219726v1	Y	99.89	Y	99.16	Y	100	X	N/A	Y	100	Y	100	Y	100	Y	100	Y	100	Y	100
SG-M163	GCF_002197425.1	ASM219742v1	Y	99.89	Y	99.16	Y	100	Y	100	Y	100	Y	100	Y	100	Y	100	Y	100	Y	99.93
SG-M25	GCF_002197305.1	ASM219730v1	Y	100	Y	100	Y	100	Y	100	Y	100	Y	100	Y	100	Y	100	Y	100	Y	99.93
SG-M29	GCF_002197285.1	ASM219728v1	Y	99.89	Y	99.16	Y	100	Y	100	Y	100	Y	100	Y	100	Y	100	Y	100	Y	99.93
SG-M4	GCF_002197385.1	ASM219738v1	Y	99.79	Y	99.37	Y	99.5	Y	100	Y	99.86	Y	99.13	Y	99.13	Y	99.33	Y	99.68	Y	100
SG-M50	GCF_002197245.1	ASM219724v1	Y	99.89	Y	99.16	Y	100	Y	100	Y	100	Y	100	Y	100	Y	100	Y	100	Y	99.93
SG-M6	GCF_002197365.1	ASM219736v1	Y	99.57	Y	99.93	Y	99.75	Y	99.78	Y	99.88	Y	99.67	Y	99.52	Y	99.14	Y	99.57	Y	99.85
SG-M8	GCF_002197325.1	ASM219732v1	Y	99.79	Y	99.16	Y	100	Y	100	Y	98.51	Y	99.89	Y	100	Y	100	Y	100	Y	99.93
SGEHI2015-107	GCF_002812425.1	ASM281242v1	Y	99.89	Y	99.16	Y	100	Y	100	Y	100	Y	100	Y	100	Y	100	Y	100	Y	99.85
SGEHI2015-113	GCF_002812505.1	ASM281250v1	Y	99.89	Y	99.16	Y	100	Y	100	Y	100	Y	100	Y	100	Y	100	Y	100	Y	100
SGEHI2015-25	GCF_002812465.1	ASM281246v1	Y	99.89	Y	99.16	Y	100	Y	100	Y	100	Y	100	Y	100	Y	100	Y	100	Y	99.93
SGEHI2015-95	GCF_002812445.1	ASM281244v1	Y	99.89	Y	99.16	Y	100	Y	100	Y	100	Y	100	Y	100	Y	100	Y	100	Y	99.93
SS1	GCF_001026925.1	ASM102692v1	Y	98.93	Y	99.16	Y	100	Y	99.56	Y	100	Y	100	Y	100	Y	100	Y	100	Y	99.93
SS102	GCF_021496825.1	ASM2149682v1	Y	98.93	Y	99.16	Y	100	Y	99.56	Y	100	Y	100	Y	100	Y	100	Y	99.89	Y	99.93
SS111	GCF_021496945.1	ASM2149694v1	Y	98.93	Y	99.16	Y	100	Y	99.56	Y	100	Y	100	Y	100	Y	100	Y	100	Y	100
SS114	GCF_021496805.1	ASM2149680v1	Y	98.93	Y	99.16	Y	100	X	N/A	Y	100	Y	100	Y	100	Y	100	Y	100	Y	100
SS1168	GCF_019552345.1	ASM1955234v1	Y	98.93	Y	99.16	Y	100	Y	99.56	Y	100	Y	100	Y	100	Y	100	Y	100	Y	100
SS43	GCF_021496865.1	ASM2149686v1	Y	98.93	Y	99.16	Y	100	Y	99.56	Y	100	Y	100	Y	100	Y	100	Y	99.89	Y	100
SS44	GCF_021496845.1	ASM2149684v1	Y	98.93	Y	99.16	Y	99.88	Y	99.56	Y	100	Y	100	Y	100	Y	100	Y	100	Y	100
TAH 10/84	GCF_025402735.1	ASM2540273v1	Y	99.79	Y	99.16	Y	99.63	Y	100	Y	99.7	Y	99.89	Y	99.71	Y	99.24	Y	99.25	Y	100
TFJ0901	GCF_003939065.1	ASM393906v1	Y	98.71	Y	99.16	Y	100	Y	99.56	Y	100	Y	100	Y	100	Y	100	Y	100	Y	100
VSI14	GCF_029011675.1	ASM2901167v1	Y	100	Y	99.16	Y	100	Y	100	Y	100	Y	100	Y	100	Y	100	Y	100	Y	99.93
VSI15	GCF_029011635.1	ASM2901163v1	Y	100	Y	99.16	Y	100	Y	100	Y	100	Y	100	Y	100	Y	100	Y	100	Y	100
VSI63	GCF_029011195.1	ASM2901119v1	Y	100	Y	100	Y	100	X	N/A	Y	99.94	Y	100	Y	100	Y	100	Y	100	Y	99.78
WC1535	GCF_001729925.2	ASM172992v2	Y	98.71	Y	99.16	Y	100	Y	99.56	Y	100	Y	100	Y	100	Y	99.9	Y	100	Y	99.78
YZ1605	GCF_009930895.1	ASM993089v1	Y	99.46	Y	99.09	Y	99.63	Y	99.78	Y	99.58	Y	99.34	Y	99.52	Y	98.85	Y	99.68	Y	99.93
ZQ0910	GCF_011383065.1	ASM1138306v1	Y	98.71	Y	99.16	Y	100	Y	99.56	Y	100	Y	100	Y	100	Y	100	Y	100	Y	100
